# Supplementary material for: Development of a sensitive and specific qPCR assay in conjunction with propidium monoazide for enhanced detection of live Salmonella spp. in food
Source: BMC Microbiol. 2013 Dec 1;13:273. doi: 10.1186/1471-2180-13-273 (PMC4219372; doi:10.1186/1471-2180-13-273)
Supplement: Additional file 2: Table S2 — Selective detecion of live Salmonella cells spiked in beef by PMA-qPCR. [file 1471-2180-13-273-S2.xls]

## Sheet: Sheet1
Supplementary Table 1. Selective detection of live Salmonella cells spiked in beef by PMA-qPCR
A. Live cells only
Incubattion time	3 x 101 CFU/g live cells			3 x 102 CFU/g live cells			3 x 103 CFU/g live cells
	w/o PMA	with PMA		w/o PMA	with PMA		w/o PMA	with PMA
0h	35.72 + 0.218	37.04 + 0.7488		35.50 + 0.184	37.5 + 0.184		35.31 + 0.138	37.21 + 0.281
4h	31.10 + 0.247	33.58 + 0.141		30.81 + 0.883	32.11 + 0.231		29.27 + 0.342	30.52 + 0.221
8h	25.79 + 0.547	27.51 + 0.301		25.69 + 0.283	27.67 + 0.518		24.76 + 0.174	26.69 + 0.493
12h	21.79 + 0.082	23.09 + 0.122		20.44 + 0.064	24.08 + 0.443		19.23 + 0.081	22.57 + 0.050
24h	17.39 + 0.139	17.08 + 0.081		17.68 + 0.216	17.29 + 0.115		17.76 + 0.215	17.72 + 0.181
B. Live cells mixed with 3 x 107/g dead cells
Incubattion time	3 x 101 CFU/g live cells			3 x 102 CFU/g live cells			3 x 103 CFU/g live cells
	w/o PMA	with PMA		w/o PMA	with PMA		w/o PMA	with PMA
0h	24.05 + 0.329	36.81 + 0.092		25.49 + 0.311	36.51 + 0.549		23.77 + 0.504	37.23 + 0.086
4h	29.95 + 0.445	32.81 + 0.801		31.28 + 0.485	33.13 + 0.168		32.11 + 0.568	32.89 + 0.315
8h	23.80 + 0.387	27.12 + 0.063		24.63 + 0.196	27.76 + 0.302		24.36 + 0.196	27.52 + 0.316
12h	19.29 + 0.087	23.11 + 0.134		20.55 + 0.103	24.55 + 0.128		21.36 + 0.352	24.28 + 0.671
24h	17.88 + 0.073	18.19 + 0.229		18.06 + 0.151	18.83 + 0.569		18.28 + 0.671	18.29 + 0.671
